# Supplementary material for: FeMnO3: Synthesis, Morphology, Dielectric Properties, and Electrochemical Behavior Toward HER by LSV
Source: Nanomaterials (Basel). 2026 Feb 27;16(5):310. doi: 10.3390/nano16050310 (PMC12986709; doi:10.3390/nano16050310)
Supplement: Supplementary file 1 [file nanomaterials-16-00310-s001.zip]

Archive with 1 entries (1 files):
- nanomaterials-4148819-supplementary.pdf
